# Supplementary material for: Anthropogenic Food Subsidy to a Commensal Carnivore: The Value and Supply of Human Faeces in the Diet of Free-Ranging Dogs
Source: Animals (Basel). 2018 Apr 27;8(5):67. doi: 10.3390/ani8050067 (PMC5981278; doi:10.3390/ani8050067)
Supplement: Supplementary file 1 [file animals-08-00067-s001.zip]

Archive with 1 entries (1 files):
- animals-290124-supplementary.docx
